# Supplementary material for: ANGPTL3, Apo CIII, Leptin and Triglycerides Are Elevated in Metastatic Prostate Cancer
Source: Cancers (Basel). 2026 Apr 7;18(7):1176. doi: 10.3390/cancers18071176 (PMC13072102; doi:10.3390/cancers18071176)
Supplement: Supplementary file 1 [file cancers-18-01176-s001.zip]

Archive with 1 entries (1 files):
- cancers-4226550-supplementary.xlsx
