# Supplementary material for: ANGPTL3, Apo CIII, Leptin and Triglycerides Are Elevated in Metastatic Prostate Cancer
Source: Cancers (Basel). 2026 Apr 7;18(7):1176. doi: 10.3390/cancers18071176 (PMC13072102; doi:10.3390/cancers18071176)
Supplement: Supplementary file 1 [file cancers-18-01176-s001.zip › cancers-4226550-supplementary.xlsx]

## Sheet: Valeur de base
Group	Age	BMI (kg/m2)	Malignancy	Gleason	PCSK9 (ng/mL)	ANGPTL3 (nmol/L)	ApoC3 (ug/mL)	Leptine (ng/mL)	Lp_a (nmol/L)	Triglycerides (nmol/L)	Total Cholesterol (mmol/L)	LDL (mmol/L)	Apolipoprotein B (g/L)	non-HDL Cholesterol (mmol/L)	HDL (mmol/L)	PSA (ng/mL)	Total PSA (ng/mL)	Free PSA (ng/mL)	Ratio_FPSA_TPSA
1	62	22.79	0	0	335.19	55.21	55.26	15.89	1.2	1.02	3.44	1.85	0.67	2.31	1.13	1.86	2.018	0.58	0.287413
1	72	31.44	0	0	194.94	53.95	91.56	13.44	2.7	2.14	5.67	3.82	1.2	4.79	0.88	6.8	2.513	0.27	0.107441
1	65	21.44	0	0	232.41	87.4	142.92	1.31	27	2.31	4.32	1.7	0.7	2.75	1.57	6.2	7.801	1.52	0.194847
1	73	40.61	0	0	257.13	59.59	37.59	45.28	27	0.99	3.62	1.96	0.67	2.41	1.21	0.19	0.195	0.06	0.307692
1	62	31.14	0	0	149.46	34.05	62.25	4.68	34	1.36	3.89	2.49	0.85	3.11	0.78	5.38	7.474	1.1	0.147177
1	55	30.01	0	0	210.24	27.84	104.72	3.58	2.6	1.38	3.61	1.74	0.64	2.37	1.24	6.32	8.539	0.63	0.0737791
1	67	28.26	0	0	284.13	29.92	266.06	4.34	118	2.69	4.4	2.15	1.01	3.37	1.03	13	14.143	1.35	0.0954536
1	74	25.7	0	0	211.83	59.5	188.65	7.88	7.7	2.39	5.54	3.29	1.09	4.38	1.16	7.6	4.95	0.4	0.0808081
1	64	26.67	0	0	288.12	53.42	177.1	3.57	164	1.05	4.92	2.73	0.86	3.21	1.71	2.72	3.185	0.4	0.125589
1	67	27.87	0	0	198.63	32.97	72.97	2	181	1.29	3.56	1.99	0.66	2.58	0.98	0.77	1.352	0.22	0.162722
1	77	24.26	0	0	287.43	72.34	142.05	3.39	153	1.35	4.48	2.25	0.75	2.86	1.62	9.45	11.204	0.88	0.0785434
1	61	29.41	0	0	217.08	45.83	139.15	6.44	3.8	1.15	4.74	3.14	0.92	3.66	1.08	3.4	4.52	0.56	0.123894
1	57	30.35	0	0	183.54	53.43	160.2	30.18	23	2.57	6.6	4.39	1.33	5.56	1.04	4.83	4.475	0.54	0.12067
1	50	30.83	0	0	69.6	43.36	61.58	4.74	1.2	1.07	3.19	1.82	0.55	2.31	0.88	2.8	4.801	0.81	0.168715
1	58	22.15	0	0	338.01	27.33	69.97	1.66	28	0.96	5.01	3.05	0.9	3.49	1.52	3.9	5.137	0.72	0.14016
1	72	31.03	0	0	208.44	32.06	72.29	23.65	124	1.48	3.64	1.97	0.79	2.64	1	7.1	7.005	0.75	0.107066
1	71	31.63	0	0	275.94	47.48	49.84	9.85	8.8	1.01	5.12	3.6	1.02	4.06	1.06	5.23	5.66	1.02	0.180212
1	76	26.54	0	0	198.81	40.54	161.45	6.95	41	1.98	6.51	4.37	1.37	5.27	1.24	28	10.931	1.42	0.129906
1	65	27.04	0	0	381.6	10.93	62.41	5.46	18	1.16	3.82	2.14	0.71	2.67	1.15	2.09	2.138	0.31	0.144995
1	63	30.41	0	0	237.24	11.34	52.52	6.61	190	1.23	4.24	2.69	0.87	3.25	0.99	2.65	4.111	0.59	0.143517
1	58	29.69	0	0	294.69	43.98	234.2	4.33	25	7.69	7.16	2.79	1.26	6.29	0.87	8.45	6.721	0.84	0.124981
1	69	29.04	0	0	270.3	19.77	62.79	26.49	37	1.19	3.27	1.64	0.58	2.18	1.09	5.1	4.59	0.83	0.180828
1	57	28.17	0	0	151.47	15.29	100.1	5.37	62	2.01	6.67	4.92	1.53	5.83	0.84	6.47	4.148	0.48	0.115718
1	71	25.76	0	0	243.27	20.46	83.81	11.74	3.9	0.77	2.72	0.9	0.37	1.25	1.47	5.02	5.355	0.95	0.177404
1	58	25.72	0	0	137.55	46.26	99.77	9.02	182	1.79	5.42	3.02	0.88	3.83	1.59	7.35	4.431	0.48	0.108328
1	74	31.74	0	0	141.18	46.26	169.8	13.39	7.4	1.59	4.58	2.59	0.82	3.31	1.27	9.83	9.765	2.55	0.261137
1	72	28.81	0	0	205.8	36.19	204.33	9.77	1.8	2.52	3.81	1.7	0.74	2.85	0.96	6.38	6.184	0.55	0.0889392
1	67	29	0	0	195.24	40.3	95.57	12.7	237	1.6	6.6	4.88	1.53	5.61	0.99	5.42	6.364	1.53	0.240415
1	72	27.48	0	0	195.75	16.19	92.12	9.67	17	1.23	2.49	0.99	0.42	1.55	0.94	2.08	2.161	0.45	0.208237
1	74	28.06	0	0	130.35	20.25	152.01	8.29	69	2.57	3.87	1.95	0.78	3.12	0.75	5.72	7.544	1.41	0.186903
1	65	25.56	0	0	213.15	46.46	98.31	2.51	4.5	1.04	4.46	2.61	0.82	3.08	1.38	6.83	7.766	1.3	0.167396
1	77	25.4	0	0	284.91	40.11	75.03	3.42	23	0.97	3.77	2.07	0.65	2.51	1.26	1.92	1.23	0.17	0.138211
1	57	28.23	0	0	249.81	106.43	91.39	3.48	19	1.4	4.79	2.25	0.72	2.89	1.9	5.6	4.85	0.44	0.0907216
1	77	28.87	0	0	255.36	46.74	54.82	3.51	164	0.7	3.58	1.68	0.61	2	1.58	2.42	2.851	0.54	0.189407
1	74	37.7	0	0	317.31	35.63	89.46	10.46	3	1.92	4.22	2	0.78	2.87	1.35	3.1	2.347	0.47	0.200256
2	58	29.57	1	8	176.31	35.35	212.32	4.15	60	2.33	5.29	3.32	1.17	4.38	0.91	8.66	10.857	1.7	0.156581
2	74	26.26	1	9	238.59	90.97	78.09	2.4	237	1.08	4.23	2.52	0.74	3.01	1.22	39	47.198	7.69	0.162931
2	58	21.45	1	8	133.71	84.75	55.57	0.88	12	0.69	3.95	2.07	0.61	2.38	1.57	20	23.02	2.43	0.10556
2	57	28.12	1	8	220.23	40.29	33.48	2.98	77	0.58	4.09	2.42	0.7	2.68	1.41	6.87	8.128	0.69	0.0848917
2	77	23.7	1	8	204.69	69.14	87.62	6.35	151	1.08	4.5	2.53	0.75	3.02	1.48	7.7	9.659	0.94	0.0973186
2	79	39.98	1	8	333.78	49.75	27.69	16.28	2	0.91	3.54	1.53	0.54	1.94	1.6	5.5	6.533	0.47	0.0719424
2	62	22.06	1	8	227.82	34.59	79.48	1.34	321	0.91	5.85	4.05	1.11	4.46	1.39	9.83	12.059	1.18	0.0978522
2	77	28.65	1	8	310.2	29.49	131.78	25.48	46	1.92	3.37	1.48	0.76	2.35	1.02	23	24.441	5.14	0.210302
2	55	30.04	1	9	205.53	46.78	134.89	25.57	183	3.36	6.47	3.93	1.4	5.46	1.01	56	65.93	3.79	0.0574852
2	77	29.57	1	8	342.54	29.05	156.29	31.28	11	2.81	5.38	3.01	0.98	4.29	1.09	0.32	0.345	0.07	0.202899
2	58	25.9	1	9	393.6	34.48	198	2.56	6	1.52	4.04	2.21	0.79	2.9	1.14	13	13.99	1.09	0.0779128
2	57	31.04	1	9	341.04	31.56	209.06	5.74	6.4	1.14	5.35	3.03	0.92	3.55	1.8	3.74	4.298	0.29	0.0674732
2	61	29.71	1	8	177.36	36.86	134.29	3.08	4.6	1.41	4.36	2.5	0.79	3.14	1.22	2.49	2.449	0.69	0.281748
2	57	28.48	1	8	216.03	108.28	314.28	7	4.5	2.88	4.58	2.44	0.87	3.75	0.83	23.76	29.883	7.7	0.257672
2	67	28.57	1	8	272.25	49.57	135.86	1.95	346	1.15	5.07	3.36	1.04	3.88	1.19	6	7.221	0.82	0.113558
2	72	28.52	1	9	164.07	43.01	100.96	5.95	13	1.71	6.48	4.56	1.3	5.34	1.14	19.74	35.566	5.76	0.161952
2	63	30.93	1	9	267.75	25.66	118.9	5.17	111	1.76	3.77	1.57	0.68	2.37	1.4	2.58	2.935	0.27	0.0919932
2	71	26.23	1	8	182.07	35.47	154.54	3.23	237	1.08	4.84	2.69	0.81	3.18	1.66	44.48	54.233	3.07	0.0566076
2	72	30.74	1	9	239.97	25.31	96.92	12.22	4.2	1.13	4.67	2.7	0.85	3.21	1.46	20.37	25.259	1.59	0.0629479
2	65	20.69	1	8	190.53	31.97	129.29	1.52	19	0.51	4.71	1.59	0.5	1.82	2.89	6.8	7.993	1.19	0.14888
2	50	30.02	1	8	292.14	49.48	105.53	4.59	3.1	1.46	5.89	3.72	1.08	4.38	1.51	3	3.602	0.16	0.0444198
2	67	28.46	1	8	326.04	22.89	82.41	4.62	13	1.58	3.48	1.72	0.72	2.44	1.04	11.63	13.346	1.24	0.0929117
2	76	28.44	1	8	273.21	35.2	89.58	4.2	2	1.24	3.64	2	0.72	2.56	1.08	6	6.879	0.95	0.138101
2	72	31.76	1	8	315.84	27.42	102.14	16.24	41	1.62	3.68	1.56	0.73	2.3	1.38	7.05	10.783	0.98	0.0908838
2	71	30.11	1	8	166.35	29.88	110.29	22.25	5.5	1.8	6.16	4.29	1.34	5.11	1.05	6.42	7.398	0.52	0.0702893
2	74	32.45	1	9	242.91	40.3	42.17	9.17	201	0.98	3.53	2.19	0.74	2.64	0.89	8.4	9.81	0.84	0.0856269
2	65	25.64	1	8	389.16	17.8	204.17	5.7	340	2.41	4.67	2.39	0.89	3.49	1.18	4	4.776	0.99	0.207286
2	67	27.89	1	8	260.55	31.79	86.6	5.62	122	1.48	3.56	1.86	0.74	2.53	1.03	4.22	5.329	0.41	0.0769375
2	65	26.94	1	8	203.4	61.74	122.33	3.69	3	2.09	6.41	4.04	1.16	4.99	1.42	9.8	9.784	1.32	0.134914
2	69	29.17	1	8	188.1	33.57	50.4	5.24	36	1.1	5	3.46	1.03	3.96	1.04	6.21	7.425	0.58	0.0781145
2	69	40.98	1	8	247.2	17.89	99.48	21.09	23	1.28	3.31	1.71	0.68	2.29	1.02	11.44	13.691	0.7	0.0511285
2	72	27.4	1	9	132.69	46.18	102.19	3.8	104	1.52	4.81	2.92	0.91	3.61	1.2	15.08	15.035	1.1	0.0731626
2	64	26.65	1	8	303.99	23.63	80.34	3.53	219	0.81	5.14	3.33	0.84	3.7	1.44	3.8	4.143	0.39	0.0941347
2	62	32.04	1	8	263.16	116.45	68.91	4.2	7	0.99	4.37	2.23	0.67	2.68	1.69	16	14.179	2.08	0.146696
2	74	26.67	1	8	274.26	10.14	88.82	7.37	6	1.2	4.27	2.37	0.81	2.92	1.35	21.63	26.476	2.03	0.0766732
3	68	39	1	9	353.88	33.73	129.29	25.24	3	2.07	3.42	1.5	0.6	2.44	0.98	68.98	76.564	22.66	0.295962
3	78	30.7	1	7	558.09	78.82	104.22	36.01	187	2.5	4.52	2.05	0.91	3.19	1.33	281	331.265	35.83	0.108161
3	58	27.8	1	9	219.36	46.89	106.55	7.26	3	1.18	6.25	4.07	1.13	4.61	1.64	13.31	1.442	0.16	0.110957
3	81	24.8	1	9	159.09	95.85	52.16	10.89	186	1.45	4.51	3.04	1.07	3.7	0.81	19	21.095	4.54	0.215217
3	74	25.4	1	7	177.51	46.15	49.82	7.7	3	1.35	4.75	2.8	0.77	3.41	1.34	13.65	14.81	2.66	0.179608
3	81	28.9	1	10	414	79.02	87.11	4.63	3	1.92	3.31	1.3	0.57	2.17	1.14	52.4	63.137	35.78	0.566704
3	77	21.9	1	7	408.45	50.8	139.25	1.8	33	1.27	3.7	1.51	0.58	2.09	1.61	336.3	462.302	50.21	0.108609
3	63	24.3	1	7	202.23	32.32	218.23	11.4	84	3.3	4.31	1.88	0.85	3.38	0.93	21.13	24.835	2.33	0.0938192
3	87	26.7	1	7	322.47	109.19	209.58	19.71	142	2.87	3.66	1.38	0.72	2.68	0.98	20.38	24.741	2.89	0.11681
3	78	34	1	9	246.06	101.11	148.62	2	59	2.39	5.47	2.99	0.99	4.08	1.39	544.6	572.422	73.67	0.128699
3	61	27.5	1	7	148.11	108.62	201.92	51.45	141	1.68	5.73	3.65	1.14	4.41	1.32	27	30.08	5.48	0.182181
3	74	25.3	1	8	309.57	22.8	387.55	22.2	137	4.18	4.43	1.58	0.77	3.48	0.95	133.5	153.194	37.95	0.247725
3	77	26.4	1	7	208.44	55.99	118.27	6.88	16	1.31	4.43	2.25	0.71	2.85	1.58	49.35	55.76	6.28	0.112626
3	83	28.5	1	8	144.03	49.05	82.17	5.54	17	1.2	4.71	2.6	0.75	3.15	1.56	64.24	67.154	18.76	0.279358
3	63	31.6	1	8	230.67	6.9	199.61	19.17	3	2.59	3.16	1.13	0.62	2.31	0.85	11.67	12.52	2.86	0.228435
3	60	20.4	1	8	314.64	65.95	256.59	4.55	57	2.17	6.34	4.29	1.34	5.28	1.06	75.33	83.809	27.81	0.331826
3	72	30.1	1	9	252.6	58.23	256.59	64.08	25	0.94	3.42	1.79	0.58	2.22	1.2	60.58	101.069	41.33	0.408929
3	72	26	1	7	235.89	37.97	215.53	30.78	49	3.71	5.84	3.09	1.06	4.78	1.06	70	85.549	17.36	0.202925
3	69	24	1	9	205.17	0.77	246.85	8.13	3	5.44	5.47	1.99	0.89	4.46	1.01	383.1	425.399	16.79	0.0394688
3	81	33.1	1	7	207.09	92.4	196.64	10.8	14	2.79	5.14	2.33	0.78	3.6	1.54	228.2	301.995	75.06	0.248547
3	64	26.5	1	9	185.16	49.4	169.79	22.84	3	4.76	4.17	1.33	0.92	3.49	0.68	51.56	54.122	14.52	0.268283
3	82	27.3	1	6	244.05	48.01	71.17	11.47	20	2.42	4.45	2	0.67	3.1	1.35	23.09	36.322	9.66	0.265955
3	80	32.8	1	9	132.45	34.58	87.75	2.41	131	1.23	4.78	2.92	0.85	3.48	1.3	50.13	57.802	7	0.121103
3	75	25.6	1	9	275.73	50.79	130.44	9.62	3	1.4	5.78	3.73	0.99	4.37	1.41	11.62	12.573	3.03	0.240993
3	79	20.1	1	7	106.32	12.54	57.94	8.02	12	1.4	2.95	1.6	0.64	2.24	0.71	1931	2196.44	171.68	0.0781628
3	81	24.8	1	8	254.82	58.3	133.09	6.79	258	2.18	6.22	4.02	1.26	5.01	1.21	14.1	14.41	4.57	0.317141
3	58	24.1	1	9	290.85	76.81	69.92	10.47	3	1.58	3.09	1.28	0.5	2	1.09	91.96	612.686	96.28	0.157144
3	90	24.8	1	8	182.49	89.07	112.4	8.9	3	1.11	4.23	1.81	0.56	2.31	1.92	43.91	48.801	13.89	0.284625
3	81	30.7	1	7	522.93	52.99	201.92	68.9	3	3.75	3.5	0.88	0.65	2.58	0.92	10.28	11.336	2.74	0.241708
3	71	26.2	1	9	303.27	56.62	195.1	62.38	3	3.69	6.58	2.76	0.62	4.44	2.14	20.37	20.678	2.18	0.105426
3	59	24	1	7	220.02	50	35.38	4.51	92	0.92	3.19	1.78	0.64	2.2	0.99	794.8	833.522	50.46	0.0605383
3	61	28	1	7	253.44	75.23	150.62	4.26	3	1.33	4.96	2.45	0.73	3.05	1.91	15.03	16.38	1.36	0.0830281
3	80	26.7	1	8	282.99	82.66	105.76	12.86	23	1.76	4.37	2.44	0.84	3.24	1.13	302.2	348.131	38.82	0.11151
3	75	36	1	7	230.85	58.85	143.52	16.95	3	3.01	6.53	4.15	1.39	5.52	1.01	91.25	109.376	31.61	0.289003
3	75	29.8	1	9	164.88	35.95	526.24	20.23	16	4.22	6.42	3.62	1.28	5.54	0.88	168.5	208.434	40.14	0.192579
